# Supplementary material for: AB186 Inhibits Migration of Triple-Negative Breast Cancer Cells and Interacts with α-Tubulin
Source: Int J Mol Sci. 2022 Jun 20;23(12):6859. doi: 10.3390/ijms23126859 (PMC9225035; doi:10.3390/ijms23126859)
Supplement: Supplementary file 1 [file ijms-23-06859-s001.zip]

Archive with 1 entries (1 files):
- ijms-1764232-supplementary.pdf
